# Supplementary material for: The LipoGlo reporter system for sensitive and specific monitoring of atherogenic lipoproteins
Source: Nat Commun. 2019 Jul 31;10:3426. doi: 10.1038/s41467-019-11259-w (PMC6668417; doi:10.1038/s41467-019-11259-w)
Supplement: Supplementary file 4 — Supplementary Software 1 [file 41467_2019_11259_MOESM4_ESM.xlsx]

## Sheet: Calculations
											Gel image rotation (degrees):			*Denotes modifiable field
											ROI Y-coordinate (pixels):			*Denotes output
											Ladder peak migration:	#N/A
											Bin cutoff settings (in ladder units)
											ZM	0.3	(recommended value .3)
											VLDL	1	(recommended value 1)
											IDL	1.7	(recommended value 1.7)
											LDL	2.4	(recommended value 2.4)
											Bin cutoff values (in pixels)
											ZM	#N/A
											VLDL	#N/A
											IDL	#N/A
											LDL	#N/A
											Bin sum values	Lane 2	Lane 3	Lane 4	Lane 5	Lane 6	Lane 7	Lane 8	Lane 9	Lane 10
											total	#N/A	#N/A	#N/A	#N/A	#N/A	#N/A	#N/A	#N/A	#N/A
											ZM	#N/A	#N/A	#N/A	#N/A	#N/A	#N/A	#N/A	#N/A	#N/A
											VLDL	#N/A	#N/A	#N/A	#N/A	#N/A	#N/A	#N/A	#N/A	#N/A
											IDL	#N/A	#N/A	#N/A	#N/A	#N/A	#N/A	#N/A	#N/A	#N/A
											LDL	#N/A	#N/A	#N/A	#N/A	#N/A	#N/A	#N/A	#N/A	#N/A
											sum	#N/A	#N/A	#N/A	#N/A	#N/A	#N/A	#N/A	#N/A	#N/A
											Bin percentages
											total	#N/A	#N/A	#N/A	#N/A	#N/A	#N/A	#N/A	#N/A	#N/A
											ZM	#N/A	#N/A	#N/A	#N/A	#N/A	#N/A	#N/A	#N/A	#N/A
											VLDL	#N/A	#N/A	#N/A	#N/A	#N/A	#N/A	#N/A	#N/A	#N/A
											IDL	#N/A	#N/A	#N/A	#N/A	#N/A	#N/A	#N/A	#N/A	#N/A
											LDL	#N/A	#N/A	#N/A	#N/A	#N/A	#N/A	#N/A	#N/A	#N/A
															Average	stdev
													Pooled data:	ZM	#N/A	#N/A
														VLDL	#N/A	#N/A
														IDL	#N/A	#N/A
														LDL	#N/A	#N/A

## Sheet: Instructions
The raw data is unzipped and the 600 nm image channel is opened in ImageJ using the Bio-Formats importer plugin. The display is then adjusted such that the gel outline is readily visible, and the image is rotated (if necessary) so that the gel is perfectly vertical (Image-->Transform-->Rotate) and any rotation is recorded in the “Gel Image rotation” box in the provided spreadsheet. Next, the “Ver…
