# Supplementary material for: The LipoGlo reporter system for sensitive and specific monitoring of atherogenic lipoproteins
Source: Nat Commun. 2019 Jul 31;10:3426. doi: 10.1038/s41467-019-11259-w (PMC6668417; doi:10.1038/s41467-019-11259-w)
Supplement: Supplementary file 6 — Source Data [file 41467_2019_11259_MOESM6_ESM.xlsx]

## Sheet: Fig-2a-c
	1 dpf				2 dpf				3 dpf				4 dpf				5 dpf				6 dpf
	Clutch A	Clutch B	Clutch C		Clutch A	Clutch B	Clutch C		Clutch A	Clutch B	Clutch C		Clutch A	Clutch B	Clutch C		Clutch A	Clutch B	Clutch C		Clutch A	Clutch B	Clutch C
Wild-type	1.4842e+06	1.41366e+06	1.64084e+06		5.92339e+06	4460864	4971257		7640926	9320809	7548708		7878612	11006061	10288139		5635486	6857355	3.05358e+06		1081619	2103255	317958
	1622436	1.51016e+06	1.61788e+06		4169402	4.742e+06	4.79883e+06		7873200	8416619	7474771		8816486	9352988	9639890		4.18452e+06	4.78896e+06	4029612		1252028	2353474	964653
	1.54334e+06	1.49635e+06	1541192		4.20297e+06	5.44468e+06	4.52364e+06		7891438	7996920	7958667		8494341	9117150	9658186		2884050	3909293	4.5775e+06		1576860	1877835	876675
	1.0823e+06	713924	2915066		4.84385e+06	4.60368e+06	5.44502e+06		7192187	8162456	8030819		9141965	8.02124e+06	9094469		3.94283e+06	4534852	3.10776e+06		839559	1303565	1326620
	1545326	1.30602e+06	2920228		4.7094e+06	6.06903e+06	5412577		7357993	8292092	8775384		9552093	8686814	8660912		4967936	4802726	4232540		877884	1677301	1412438
	1486567	1.66155e+06	2.59561e+06		4.39468e+06	6199934	5535133		7812719	8033271	8678038		8965250	9288314	8405697		3.08423e+06	3.93495e+06	3796940		1056701	734612	1376861
	1.15016e+06	1.47552e+06	1.6345e+06		5545782	4921445	5053846		8617232	10022685	8329778		9280734	9279658	9352419		3.6053e+06	4343455	4649833		890502	1775063	1260869
	1272699	1.04104e+06	1.63752e+06		5.36116e+06	6214437	5.89617e+06		8102353	9254973	8474945		9276179	9429436	9453602		4604423	4755389	5260666		1380828	1400947	2121056
Apoc2 hets	1.74263e+06	1.81265e+06	1.7946e+06		5.31396e+06	3.92427e+06	4400430		6225996	7359797	7306637		8.18309e+06	9319921	8719393			4.49014e+06	3.28307e+06		1106376	581140	574006
	1.60712e+06	1.73465e+06	1888589		3647753	4.73239e+06	4774930		6092865	7331455	6688495		7566664	8539579	8446810			4.09476e+06	2.79412e+06		533336		333244
		3.16318e+06	2.02569e+06		5.3694e+06	4.53766e+06			5518671	7774947	7840856		7397601		6324126			4.90498e+06	2.954e+06		453590		1243108
		3.77748e+06			5.36867e+06	5.77557e+06				6597781	6811763		6695761		8149471			4.06171e+06	3.33853e+06		378361		601297
		1.44402e+06									6877843				7821770			4.08681e+06	2.65155e+06
											7397691
Apoc2 homozygous mutants	3.69322e+06	1.64178e+06	4.25145e+06		4428036		5.84857e+06		4698244	8008110	7718362		6859567	7520638	8.34847e+06		5.76221e+06	5.59926e+06	7577706		4457574	6471472	6147753
	3.63443e+06	1.49437e+06	4.93139e+06		4456443		6.15918e+06		6430767	7385415	6198920		7.50012e+06	9791561			5320698	5515055	5.59406e+06		5209139	6575829	5362263
	1.44269e+06	2.87822e+06	1.97457e+06		4613679		4677271		6186442	7714863	6372066		6.70979e+06	8155365			6.43355e+06	5.42725e+06	5819037		4969544	5926551	5231041
	1.76963e+06	3.5197e+06	1.97675e+06		4851848				6966137	7455264	6356774		6.03872e+06	8559902			5488216		7.6016e+06			6215920	6544146
	1.6689e+06	1718280	2.04578e+06		4477926				5957510	7441141	7097020		7454307	8911185			5735249		6313361			5432848
													7481315	7.77456e+06			6718333		7.87192e+06			7861792
													6.92313e+06	8602399			5462814		6419535
													6.23336e+06				6.47501e+06
mtp hets	1.58462e+06	1643893	1.5261e+06		5.29141e+06	7181049	5920104		7928035	7.60291e+06	7676611		8413342	6.10308e+06	7.45935e+06		2379883	3.0785e+06	4.04084e+06		931889	552927	305699
	1.96857e+06	1.44893e+06	1.76646e+06		5.213e+06	7.67532e+06	4689008		7730568	8302782	7963033		8.00775e+06	6768114	7048193		2.15829e+06	2.05745e+06	4.04084e+06		777267	444689	599692
	1.54721e+06	1946036	1758652		4.96287e+06	6.65978e+06	4.6082e+06		8095621	8149218	7761427		8191301	7961648	5606454		2.66928e+06	1.81729e+06	1.51132e+06		595316	325790	246534
		1.70189e+06	1.61556e+06		3627869	6.97384e+06	5.75666e+06		8333577	8.32603e+06	9160853		8482055	6525771	6.23892e+06		1.38488e+06	1022928	3.98907e+06		391900	475965	245412
		2.21663e+06	1.67369e+06		5452541	5779182	6133704		8736032	8557776	8.30108e+06		8852241	6759697	7043026		4.40612e+06	2621845	1.12547e+06		176336	578034	339368
			1598110		5.06488e+06	6.03597e+06	6165901		8019199	11818355	7516284		8549263	6.17081e+06	5843092		3.49643e+06		1.93127e+06		489761	419580	589050
			1.47992e+06		5344255	7.05731e+06			8638257	8.23248e+06			8424182	6.94287e+06	6.51477e+06		4728656		1.49404e+06		344047	394407	582953
			1.27722e+06		4.5502e+06	5.75223e+06			8329213				9065188	6284210	6.35187e+06		2.78487e+06		1993741		282823	729675	584969
					5.59043e+06								8592566	8107463							410705	547586
														7.6137e+06
mtp homozygous mutants	852240	964539	736582		3737747	3323110	2.54423e+06		4162874	3.33355e+06	3796853		4.58518e+06	1.41641e+06	2398732		697297	209423	700291		174043	120197	258106
	876474	716843	659033		3.66166e+06	3.65737e+06	2.79832e+06		4380519	3.89796e+06	3.0864e+06		2315139	2024751	1.973e+06		235414	269304	496902		253789	159124	435868
	878712	1.02502e+06	564531		4.32774e+06	3.837e+06	2274461		4324830	3853519	3.07671e+06		3.00021e+06	1644412	1.63755e+06		468203	519754	757196		227721	125861	456710
	719656	916746	764611		3.81835e+06	3.94322e+06	3119773		4704042	3.80601e+06	3.38202e+06		2.96257e+06	1012146	2.39526e+06		486292	427300	818764		197871	201411	175989
			704232

## Sheet: Fig-2d
fast-0	Clutch-A	6368712	5550647	7.23966e+06	5.68504e+06	5013692	6060907	7006777	7489980	7.38272e+06	6.17184e+06
	Clutch-B	6968313	4814844	5.17807e+06	5.35562e+06	5.94751e+06	5.32014e+06	5995500	6097969	5102014	6.52318e+06
	Clutch-C	5.70223e+06	3.59217e+06	8.01007e+06	7236788	7642197	5.73239e+06	7440522	5.96087e+06	6.04356e+06	5796386
fast-12	Clutch-A	7365767	7036089	7.97479e+06	7.17787e+06	6724426	7.80181e+06	6.90321e+06	5.19333e+06	6.73484e+06	7.27905e+06
	Clutch-B	5.99013e+06	6.72547e+06	4.65584e+06	5093265	3.7526e+06	5866098	5960468	4678529	5.32468e+06	4666665
	Clutch-C	5.23464e+06	6.0738e+06	6.19886e+06	6.68098e+06	5530937	6.58124e+06	7.04647e+06	4.62755e+06	7104716	7.09273e+06
fast-24	Clutch-A	4557934	3355577	5176901	5.47991e+06	3.19941e+06	6900636	6.17163e+06	4.44211e+06	5.81374e+06	6638678
	Clutch-B	4419419	4.29992e+06	4549309	4763941	4835429	3.46608e+06	4883054	3.52996e+06	4224152	4211991
	Clutch-C	5087247	5.33321e+06	5.96023e+06	4.34679e+06	5.06377e+06	4711092	3.61413e+06	5.2633e+06	4.46878e+06	4.5329e+06
fast-36	Clutch-A	6280186	1.89245e+06	2.43994e+06	4783533	1.14574e+06	4368334	1.68998e+06	1.54936e+06	5519150	543804
	Clutch-B	2.9643e+06	3878536	748643	4.11776e+06	2793693	3857483	3.46936e+06	4.1041e+06	4.1417e+06	2.73032e+06
	Clutch-C	3.06487e+06	5043485	3.90634e+06	3933816	1.05486e+06	3.72975e+06	3.87917e+06	712960	3.23999e+06	4450631
fast-48	Clutch-A	572010	1.18117e+06	469176	852888	718912	337137	186960	1.48834e+06	467244	621551
	Clutch-B	1.80999e+06	2185189	3.2658e+06	1.0259e+06	2.65897e+06	1.64515e+06	2.85448e+06	626072	1.66224e+06	1.77995e+06
	Clutch-C	875926	448151	1.05749e+06	758369	891148	1.94444e+06	927797	1.39982e+06	1.08719e+06	1.44648e+06
fed-6	Clutch-A	3.08684e+06	1.88615e+06	3.01641e+06	4383460	1.87395e+06	2.06691e+06	1.87291e+06	1943331	3.60082e+06	2.5813e+06
	Clutch-B	2840047	4.16075e+06	1.52575e+06	2.12628e+06	1.37892e+06	3.47371e+06	1.48425e+06	1.8207e+06	3.03912e+06	2.58486e+06
	Clutch-C	2984917	2.01007e+06	2408367	1.81148e+06	3.62785e+06	1.58528e+06	2.03207e+06	2.42357e+06	4584876	3388859
fed-12	Clutch-A	2.0246e+06	3.51967e+06	2.0438e+06	2023060	1.65129e+06	3474661	2.36337e+06	2433207	2.16097e+06	2.0517e+06
	Clutch-B	2.43421e+06	2.90445e+06	2273628	1.88704e+06	2.70567e+06	1.99109e+06	2.01364e+06	1400563	1.18889e+06	1.7695e+06
	Clutch-C	2.31391e+06	1.73039e+06	2.46947e+06	1.69388e+06	2927306	2.7719e+06	1.45958e+06	2.20853e+06	3.06764e+06	1.84613e+06
fed-24	Clutch-A	2.66986e+06	1.8062e+06	1.62114e+06	3.07487e+06	2719460	2.47158e+06	3.13918e+06	1.51876e+06	2.54479e+06	2220411
	Clutch-B	3.4855e+06	1.83081e+06	2.15291e+06	2.85192e+06	2.20186e+06	5.82448e+06	2.51852e+06	1.75922e+06	1.83931e+06	1.61635e+06
	Clutch-C	1.34837e+06	2.82672e+06	2.77765e+06	2.29742e+06	2247691	3.59059e+06	2.46918e+06	2.34272e+06	3.30494e+06	1.82617e+06
fed-36	Clutch-A	3796486	4.47471e+06	3.63323e+06	1.67204e+06	3340068	2822526	3.03629e+06	1.86397e+06	3.17212e+06	5046569
	Clutch-B	2.91798e+06	2523111	2.77406e+06	5860214	2747537	2.91879e+06	3.59587e+06	2157308	3466720	2929361
	Clutch-C	2.9924e+06	1.96409e+06	3.55393e+06	2.93089e+06	4082411	3.39713e+06	3496292	2.55263e+06	2.55707e+06	3.13846e+06
fed-48	Clutch-A	3710570	2.00354e+06	2674307	1.6087e+06	3356270	2458279	3.0575e+06	3.97512e+06	3.5883e+06	2.43693e+06
	Clutch-B	3.00411e+06	2526641	2738674	2297791	3028532	3.14616e+06	2.91134e+06	2.42006e+06	3.78771e+06	2.39926e+06
	Clutch-C	2.69546e+06	3281384	3.54093e+06	2390929	2957121	2799732	3191909	3.05553e+06	2.63104e+06	2.70195e+06
fed-72	Clutch-A	2.53986e+06	2965679	2.75342e+06	3045316	1.46336e+06	4.12243e+06	2492584	2.3923e+06	2348678	3.55813e+06
	Clutch-B	2.76674e+06	581049	2997647	1881218	2.99085e+06	4.13018e+06	1.48437e+06	1.55478e+06	2.2319e+06	1.41088e+06
	Clutch-C	1.38826e+06	4.09401e+06	2.91033e+06	3.5639e+06	4.20092e+06	2.99821e+06	2.65887e+06	2589367	2.54237e+06	2.79977e+06

## Sheet: Fig-2e
T0	Vehicle controls	Clutch A	6100000	6900000	6800000	5700000	6700000	6200000	7000000	7300000	5700000	7500000
		Clutch B	4500000	5000000	5300000	4100000	4800000	4900000	3100000	4500000	4300000	5100000
		Clutch C	5300000	5800000	6200000	5600000	5900000	5100000	6300000	6000000	6000000	6100000
	10 uM lomitapide	Clutch A	5400000	5100000	6000000	5000000	6000000	5800000	6800000	6900000	5900000	5100000
		Clutch B	6100000	5300000	5300000	5100000	4400000	4600000	5000000	5200000	5000000	5500000
		Clutch C	5300000	4900000	5900000	5000000	5400000	5300000	5600000	5600000	5500000	5500000
T2	Vehicle controls	Clutch A	7.76014e+06	7057479	7.0785e+06	7.17733e+06	7942431	7730337	6.46615e+06	7.56177e+06	7860188	6412739
		Clutch B	5812406	5277765	5.23552e+06	5.99214e+06	6467380	6.06089e+06	5311697	5822264	5921283	6039562
		Clutch C	6.60244e+06	7.13454e+06	5.53179e+06	6144748	6.31437e+06	7265460	5338016	6230992	6.0141e+06	6.74185e+06
	10 uM lomitapide	Clutch A	7.89475e+06	7.17259e+06	7.58915e+06	6.6374e+06	6130433	7269610	7680956	8.0099e+06	5188349	6886549
		Clutch B	5844155	6418606	5.81766e+06	5727389	5924606	6.63671e+06	6.06831e+06	5183555	6517042	5.5225e+06
		Clutch C	6091837	4.97642e+06	6024108	6566969	5.62209e+06	6.93446e+06	6142848	6596036	5.79054e+06	6.81539e+06
T6	Vehicle controls	Clutch A	5994584	6.91328e+06	8509022	6.02603e+06	7729437	6889212	6.38746e+06	6.00989e+06	7381173	8228546
		Clutch B	5.83269e+06	4.82403e+06	5703757	5498907	5140202	4.90292e+06	5.99169e+06	5.78347e+06	4.77548e+06	5.67027e+06
		Clutch C	6715068	6.30677e+06	6475013	6.39093e+06	6639883	5.97555e+06	6035058	6268844	5932434	6725417
	10 uM lomitapide	Clutch A	6.6496e+06	6440461	6.42468e+06	7.24467e+06	7.57849e+06	6468181	7303926	5.96442e+06	6.59472e+06	6.26644e+06
		Clutch B	5.71514e+06	5688437	6410843	6.64034e+06	6242294	6.16163e+06	6.49537e+06	6.30933e+06	6.56911e+06	5.86598e+06
		Clutch C	5.67213e+06	5.53464e+06	6.34373e+06	5433468	6836882	5.65805e+06	5877264	6076895	5749818	5337989
T12	Vehicle controls	Clutch A	7.09575e+06	7940807	8215069	8756659	8418443	9112264	8080306	8608471	7.03698e+06	8450610
		Clutch B	6.50461e+06	6.7747e+06	5.87676e+06	5.41474e+06	5.16741e+06	5965218	5.5952e+06	7.05337e+06	7154278	5.43086e+06
		Clutch C	7.04242e+06	7.66853e+06	5.84598e+06	8032038	7377815	6.89224e+06	7.15524e+06	6.75367e+06	6.2694e+06	7129964
	10 uM lomitapide	Clutch A	7.47077e+06	7.68409e+06	8.04886e+06	9522703	7.55667e+06	7371506	7.18912e+06	6280150	7.33557e+06	6.4745e+06
		Clutch B	6701610	7255802	6721397	6354726	7.14953e+06	6151953	6457161	6.57083e+06	6018609	6220506
		Clutch C	6.43927e+06	7426205	6546020	6.18313e+06	6.29798e+06	6255214	6.26652e+06	6698510	6048986	6.19776e+06
T24	Vehicle controls	Clutch A	6.87597e+06	8538182	7472980	7072681	9405471	8.34838e+06	6.942e+06	6850996	9274791	7225938
		Clutch B	6328171	5562570	5695360	6.42729e+06	6201699	5.6709e+06	6.67579e+06	5.79354e+06	5.19113e+06	6.46145e+06
		Clutch C	7723304	6.99738e+06	5466458	6.94495e+06	7203614	7.36767e+06	6191854	6.95752e+06	6952156	7.03716e+06
	10 uM lomitapide	Clutch A	6324164	6301109	6.20969e+06	6178919	6.02047e+06	6814956	5.63564e+06	5789570	5557952	6.14019e+06
		Clutch B	5.28638e+06	5.48025e+06	5787761	5.72908e+06	4.52456e+06	5210798	5022443	3921748	5174963	4645145
		Clutch C	5164235	5394172	4.64681e+06	4.81884e+06	5064241	5.08271e+06	4794560	3.86926e+06	4516816	4579724
T36	Vehicle controls	Clutch A	5897635	7970131	6636656	6730431	7.21505e+06	6.80561e+06	6.68516e+06	5.88528e+06	7027199	8342452
		Clutch B	5.27082e+06	5.62196e+06	5100151	4.52851e+06	5255428	4749008	4.97142e+06	5305074	5278927	5.77521e+06
		Clutch C	6824767	6621801	6458796	7136112	7544853	6.39481e+06	6961037	7584304	7.0958e+06	6.83878e+06
	10 uM lomitapide	Clutch A	3767493	5459385	4283529	4403099	2301027	4.07654e+06	5400908	5.85186e+06	5.09152e+06	5.00373e+06
		Clutch B	3492894	4.18661e+06	2.76638e+06	4586580	3.4808e+06	2.92456e+06	2.69513e+06	3.97644e+06	3.45883e+06	4258428
		Clutch C	3.18044e+06	2113637	2.84049e+06	3.2659e+06	2.51095e+06	3.22374e+06	3.16625e+06	2.91301e+06	3.46565e+06	2857889
T48	Vehicle controls	Clutch A	6342854	4.06604e+06	3.92031e+06	5.02065e+06	4.99981e+06	4047756	5.76464e+06	5563307	5.75717e+06	4.69842e+06
		Clutch B	3.91229e+06	4.60282e+06	3.958e+06	4285689	4020275	4.56168e+06	3.01416e+06	4.04974e+06	4.83391e+06	3.74585e+06
		Clutch C	3.8239e+06	5459943	3124800	5.11667e+06	4999674	4.34502e+06	4.7885e+06	4.43369e+06	4502255	2.97042e+06
	10 uM lomitapide	Clutch A	2.23253e+06	1.68418e+06	3460108	1687906	3058880	3.82416e+06	1.63641e+06	3.77994e+06	1.73276e+06	2479033
		Clutch B	791205	973416	1.12692e+06	1.2023e+06	993382	851224	508342	706101	932128	1.1221e+06
		Clutch C	1.16531e+06	967437	805369	1.05239e+06	952918	1.13727e+06	712574	1.15415e+06	948051	1.2741e+06

## Sheet: Fig-3b
	Ladder units	Wild-type	mtp mutants	apoc2 mutants
1	0.00680272	2.735e-05	3.171e-05	5.297e-05
2	0.0136054	2.846e-05	3.28e-05	5.615e-05
3	0.0204082	2.945e-05	3.476e-05	6.046e-05
4	0.0272109	3.044e-05	3.738e-05	6.757e-05
5	0.0340136	3.125e-05	3.978e-05	7.772e-05
6	0.0408163	3.289e-05	4.308e-05	9.102e-05
7	0.047619	3.52e-05	4.737e-05	0.00010718
8	0.0544218	3.954e-05	5.551e-05	0.00013105
9	0.0612245	4.585e-05	6.719e-05	0.0001634
10	0.0680272	6.056e-05	8.354e-05	0.00021343
11	0.0748299	8.297e-05	0.00010794	0.00027805
12	0.0816327	0.0001184	0.00014421	0.00036168
13	0.0884354	0.00016867	0.00019557	0.00047151
14	0.0952381	0.00023609	0.00027377	0.00063
15	0.102041	0.00033478	0.00038395	0.0008388
16	0.108844	0.00048024	0.00055161	0.00112911
17	0.115646	0.00070477	0.0008715	0.00166759
18	0.122449	0.00115621	0.0016697	0.00295432
19	0.129252	0.00220417	0.00280484	0.00476349
20	0.136054	0.00364488	0.00286938	0.00535151
21	0.142857	0.00423895	0.00209051	0.00452022
22	0.14966	0.00365633	0.00123222	0.003169
23	0.156463	0.00247232	0.00076516	0.00206289
24	0.163265	0.00146821	0.00051757	0.00138616
25	0.170068	0.00093173	0.0003699	0.00101308
26	0.176871	0.0006525	0.00027231	0.00078375
27	0.183673	0.00048086	0.00020326	0.00063073
28	0.190476	0.00036591	0.00015291	0.00052597
29	0.197279	0.00028629	0.0001192	0.00044844
30	0.204082	0.0002286	9.375e-05	0.00039822
31	0.210884	0.00018972	7.623e-05	0.00036204
32	0.217687	0.00016329	6.796e-05	0.00034182
33	0.22449	0.00014665	6.387e-05	0.00032864
34	0.231293	0.00013759	6.149e-05	0.00032175
35	0.238095	0.00013303	6.074e-05	0.00031812
36	0.244898	0.00013042	6.023e-05	0.00031737
37	0.251701	0.00012865	5.933e-05	0.00031768
38	0.258503	0.00012663	5.794e-05	0.00031528
39	0.265306	0.00012555	5.66e-05	0.00031552
40	0.272109	0.00012489	5.65e-05	0.0003172
41	0.278912	0.00012505	5.637e-05	0.00032019
42	0.285714	0.00012526	5.577e-05	0.00032385
43	0.292517	0.00012421	5.463e-05	0.00032481
44	0.29932	0.00012483	5.44e-05	0.00032797
45	0.306122	0.00012513	5.471e-05	0.00033062
46	0.312925	0.0001264	5.445e-05	0.00033577
47	0.319728	0.00012638	5.401e-05	0.00034082
48	0.326531	0.00012893	5.336e-05	0.00034776
49	0.333333	0.00012951	5.307e-05	0.00035256
50	0.340136	0.00013169	5.296e-05	0.00035693
51	0.346939	0.00013357	5.285e-05	0.00036341
52	0.353741	0.00013701	5.286e-05	0.0003692
53	0.360544	0.00013988	5.3e-05	0.00037756
54	0.367347	0.00014275	5.338e-05	0.00038488
55	0.37415	0.00014518	5.348e-05	0.00039493
56	0.380952	0.0001482	5.306e-05	0.00040329
57	0.387755	0.0001494	5.303e-05	0.00041237
58	0.394558	0.0001526	5.337e-05	0.00042221
59	0.401361	0.00015616	5.408e-05	0.0004356
60	0.408163	0.00016054	5.463e-05	0.00044958
61	0.414966	0.00016508	5.487e-05	0.00046116
62	0.421769	0.00016855	5.471e-05	0.00047479
63	0.428571	0.00017217	5.5e-05	0.00048744
64	0.435374	0.00017448	5.541e-05	0.00050311
65	0.442177	0.00017901	5.536e-05	0.00051301
66	0.44898	0.00018479	5.591e-05	0.00052692
67	0.455782	0.00019102	5.647e-05	0.00054031
68	0.462585	0.00019455	5.694e-05	0.00055639
69	0.469388	0.00019801	5.659e-05	0.0005717
70	0.47619	0.00020185	5.665e-05	0.00058635
71	0.482993	0.00020523	5.719e-05	0.00059949
72	0.489796	0.00020959	5.793e-05	0.00061311
73	0.496599	0.00021339	5.807e-05	0.00062683
74	0.503401	0.0002183	5.75e-05	0.00063917
75	0.510204	0.00022181	5.766e-05	0.0006518
76	0.517007	0.00022471	5.747e-05	0.00066122
77	0.52381	0.0002268	5.788e-05	0.00067158
78	0.530612	0.00022996	5.791e-05	0.00067848
79	0.537415	0.00023544	5.83e-05	0.00068975
80	0.544218	0.00024155	5.848e-05	0.00069833
81	0.55102	0.00024504	5.879e-05	0.00070705
82	0.557823	0.00024733	5.871e-05	0.0007125
83	0.564626	0.00025032	5.906e-05	0.0007213
84	0.571429	0.00025577	5.936e-05	0.00072786
85	0.578231	0.00025752	6.021e-05	0.00073822
86	0.585034	0.00026049	6.031e-05	0.00074702
87	0.591837	0.00026086	5.988e-05	0.00075564
88	0.598639	0.00026369	5.999e-05	0.00076428
89	0.605442	0.00026573	6.043e-05	0.00077216
90	0.612245	0.00026798	6.066e-05	0.00077939
91	0.619048	0.00026953	6.032e-05	0.00078217
92	0.62585	0.00027014	6.001e-05	0.00078418
93	0.632653	0.00027204	5.982e-05	0.00079219
94	0.639456	0.00027285	6.007e-05	0.00079857
95	0.646259	0.00027604	6.018e-05	0.00080665
96	0.653061	0.00027808	6.015e-05	0.00081247
97	0.659864	0.00027957	6.047e-05	0.0008187
98	0.666667	0.00027982	6.07e-05	0.00082411
99	0.673469	0.00027929	6.047e-05	0.00082998
100	0.680272	0.00027896	5.989e-05	0.00083329
101	0.687075	0.00027956	6.023e-05	0.00083947
102	0.693878	0.00028128	6.113e-05	0.00084117
103	0.70068	0.00028457	6.116e-05	0.00084493
104	0.707483	0.00028489	6.057e-05	0.00084442
105	0.714286	0.0002843	6.054e-05	0.00084877
106	0.721088	0.00028645	6.118e-05	0.00085217
107	0.727891	0.00028665	6.15e-05	0.00085352
108	0.734694	0.00028818	6.192e-05	0.00085353
109	0.741497	0.00028589	6.195e-05	0.00085218
110	0.748299	0.00028715	6.201e-05	0.0008535
111	0.755102	0.00028866	6.173e-05	0.00084989
112	0.761905	0.00029051	6.185e-05	0.00084749
113	0.768707	0.00029154	6.154e-05	0.00084452
114	0.77551	0.00029315	6.132e-05	0.00084237
115	0.782313	0.00029567	6.053e-05	0.00083747
116	0.789116	0.00029805	6.034e-05	0.00083076
117	0.795918	0.00029958	6.015e-05	0.00082356
118	0.802721	0.00030056	6.045e-05	0.00081514
119	0.809524	0.00030211	6.031e-05	0.00080998
120	0.816327	0.00030361	6.044e-05	0.00080314
121	0.823129	0.00030432	6.048e-05	0.00079446
122	0.829932	0.00030504	6.087e-05	0.00078399
123	0.836735	0.00030559	6.065e-05	0.0007736
124	0.843537	0.00030684	6.005e-05	0.00076286
125	0.85034	0.0003067	5.939e-05	0.00075601
126	0.857143	0.00030773	5.957e-05	0.00074716
127	0.863946	0.00030823	5.938e-05	0.00073719
128	0.870748	0.00031179	5.982e-05	0.00072372
129	0.877551	0.00031369	6.039e-05	0.000713
130	0.884354	0.00031675	6.134e-05	0.00070375
131	0.891156	0.00031526	6.183e-05	0.00069573
132	0.897959	0.00031762	6.168e-05	0.00068548
133	0.904762	0.00031781	6.147e-05	0.00067389
134	0.911565	0.00031944	6.155e-05	0.00065902
135	0.918367	0.00032023	6.178e-05	0.00064846
136	0.92517	0.0003216	6.202e-05	0.00063585
137	0.931973	0.00032205	6.172e-05	0.00062505
138	0.938776	0.00032323	6.154e-05	0.00061066
139	0.945578	0.0003247	6.166e-05	0.00059938
140	0.952381	0.00032701	6.214e-05	0.00058915
141	0.959184	0.00032794	6.282e-05	0.00057816
142	0.965986	0.0003301	6.35e-05	0.00056745
143	0.972789	0.00033372	6.424e-05	0.00055486
144	0.979592	0.00033673	6.454e-05	0.00054299
145	0.986395	0.00033875	6.471e-05	0.00053174
146	0.993197	0.00034223	6.431e-05	0.00052169
147	1	0.00034366	6.418e-05	0.0005097
148	1.0068	0.00034608	6.422e-05	0.00049859
149	1.01361	0.00034567	6.425e-05	0.00048697
150	1.02041	0.00034905	6.484e-05	0.00048015
151	1.02721	0.0003511	6.526e-05	0.00046963
152	1.03401	0.00035491	6.483e-05	0.00046098
153	1.04082	0.00035592	6.371e-05	0.00044825
154	1.04762	0.00035953	6.344e-05	0.00043975
155	1.05442	0.00035935	6.384e-05	0.00042839
156	1.06122	0.00036217	6.478e-05	0.00041946
157	1.06803	0.00036475	6.478e-05	0.00041128
158	1.07483	0.00036972	6.466e-05	0.00040212
159	1.08163	0.00037195	6.454e-05	0.00039346
160	1.08844	0.00037302	6.441e-05	0.00038361
161	1.09524	0.00037489	6.377e-05	0.00037633
162	1.10204	0.00037918	6.36e-05	0.00036713
163	1.10884	0.0003826	6.372e-05	0.00036056
164	1.11565	0.00038525	6.482e-05	0.00035172
165	1.12245	0.00038527	6.48e-05	0.00034292
166	1.12925	0.0003876	6.488e-05	0.00033459
167	1.13605	0.0003905	6.431e-05	0.00032597
168	1.14286	0.0003938	6.392e-05	0.00031805
169	1.14966	0.00039696	6.4e-05	0.00030835
170	1.15646	0.00040098	6.373e-05	0.00030326
171	1.16327	0.00040219	6.395e-05	0.00029788
172	1.17007	0.0004043	6.457e-05	0.00029301
173	1.17687	0.00040456	6.496e-05	0.00028489
174	1.18367	0.00040671	6.499e-05	0.0002775
175	1.19048	0.00040893	6.416e-05	0.00026837
176	1.19728	0.00040951	6.408e-05	0.00026087
177	1.20408	0.00041283	6.434e-05	0.00025542
178	1.21088	0.00041498	6.448e-05	0.00024946
179	1.21769	0.00041898	6.365e-05	0.00024464
180	1.22449	0.00042395	6.322e-05	0.00023872
181	1.23129	0.00042765	6.266e-05	0.00023419
182	1.2381	0.00043266	6.351e-05	0.00022978
183	1.2449	0.0004342	6.405e-05	0.00022447
184	1.2517	0.00043762	6.49e-05	0.00021884
185	1.2585	0.00043793	6.46e-05	0.00021474
186	1.26531	0.0004381	6.377e-05	0.00021046
187	1.27211	0.0004396	6.385e-05	0.000205
188	1.27891	0.00044198	6.393e-05	0.00019795
189	1.28571	0.00044748	6.406e-05	0.00019036
190	1.29252	0.00044804	6.385e-05	0.00018549
191	1.29932	0.00045028	6.371e-05	0.00018134
192	1.30612	0.00044965	6.362e-05	0.00017529
193	1.31293	0.00045131	6.387e-05	0.00017027
194	1.31973	0.00045281	6.439e-05	0.00016561
195	1.32653	0.00045409	6.48e-05	0.00016148
196	1.33333	0.00045434	6.465e-05	0.00015755
197	1.34014	0.00045329	6.456e-05	0.00015347
198	1.34694	0.00045488	6.456e-05	0.00014912
199	1.35374	0.00045635	6.498e-05	0.0001461
200	1.36054	0.00045747	6.551e-05	0.00014168
201	1.36735	0.00045878	6.6e-05	0.00014026
202	1.37415	0.00045918	6.609e-05	0.00013573
203	1.38095	0.00046057	6.683e-05	0.00013211
204	1.38776	0.00046071	6.702e-05	0.00012705
205	1.39456	0.00046134	6.75e-05	0.00012302
206	1.40136	0.00046018	6.725e-05	0.0001184
207	1.40816	0.00045949	6.732e-05	0.00011482
208	1.41497	0.00045935	6.737e-05	0.00011158
209	1.42177	0.0004588	6.772e-05	0.0001089
210	1.42857	0.0004588	6.821e-05	0.00010728
211	1.43537	0.00045684	6.812e-05	0.00010357
212	1.44218	0.00045618	6.812e-05	0.00010072
213	1.44898	0.00045293	6.782e-05	9.713e-05
214	1.45578	0.00045172	6.84e-05	9.42e-05
215	1.46259	0.00045016	6.887e-05	9.155e-05
216	1.46939	0.00045033	6.971e-05	8.941e-05
217	1.47619	0.00044895	7.058e-05	8.651e-05
218	1.48299	0.00044561	7.081e-05	8.39e-05
219	1.4898	0.000444	7.151e-05	8.209e-05
220	1.4966	0.00044296	7.196e-05	8.011e-05
221	1.5034	0.00044271	7.353e-05	7.845e-05
222	1.5102	0.00043985	7.404e-05	7.649e-05
223	1.51701	0.00043637	7.405e-05	7.45e-05
224	1.52381	0.00043396	7.4e-05	7.251e-05
225	1.53061	0.00042894	7.499e-05	7.094e-05
226	1.53741	0.00042542	7.628e-05	7.062e-05
227	1.54422	0.00041946	7.706e-05	6.928e-05
228	1.55102	0.00041657	7.718e-05	6.835e-05
229	1.55782	0.00041225	7.718e-05	6.663e-05
230	1.56463	0.00040895	7.764e-05	6.535e-05
231	1.57143	0.00040578	7.866e-05	6.28e-05
232	1.57823	0.00040246	7.989e-05	6.164e-05
233	1.58503	0.00039867	8.018e-05	6.068e-05
234	1.59184	0.0003938	8.027e-05	5.98e-05
235	1.59864	0.0003905	7.997e-05	5.826e-05
236	1.60544	0.00038792	8.127e-05	5.721e-05
237	1.61224	0.00038484	8.174e-05	5.702e-05
238	1.61905	0.00038274	8.353e-05	5.681e-05
239	1.62585	0.00037894	8.422e-05	5.688e-05
240	1.63265	0.00037439	8.553e-05	5.676e-05
241	1.63946	0.00036919	8.469e-05	5.584e-05
242	1.64626	0.00036507	8.534e-05	5.472e-05
243	1.65306	0.00036362	8.639e-05	5.363e-05
244	1.65986	0.00036095	8.793e-05	5.365e-05
245	1.66667	0.00035883	8.834e-05	5.336e-05
246	1.67347	0.00035622	9.053e-05	5.323e-05
247	1.68027	0.00035476	9.145e-05	5.282e-05
248	1.68707	0.00035385	9.162e-05	5.219e-05
249	1.69388	0.00035081	9.149e-05	5.07e-05
250	1.70068	0.00034891	9.275e-05	4.998e-05
251	1.70748	0.00034623	9.582e-05	4.997e-05
252	1.71429	0.00034416	9.658e-05	5.04e-05
253	1.72109	0.00034232	9.846e-05	5.065e-05
254	1.72789	0.00034056	9.885e-05	4.997e-05
255	1.73469	0.00033974	0.00010105	4.943e-05
256	1.7415	0.0003383	0.00010223	4.89e-05
257	1.7483	0.00033654	0.00010492	4.934e-05
258	1.7551	0.00033643	0.00010662	4.962e-05
259	1.7619	0.00033524	0.00010769	4.872e-05
260	1.76871	0.00033425	0.00010943	4.818e-05
261	1.77551	0.00033215	0.00011162	4.78e-05
262	1.78231	0.00033232	0.00011436	4.827e-05
263	1.78912	0.00033214	0.00011645	4.819e-05
264	1.79592	0.00033165	0.00011801	4.843e-05
265	1.80272	0.00033083	0.0001205	4.849e-05
266	1.80952	0.00033139	0.00012309	4.787e-05
267	1.81633	0.00033179	0.00012532	4.698e-05
268	1.82313	0.00033097	0.00012696	4.661e-05
269	1.82993	0.00033077	0.00012801	4.687e-05
270	1.83673	0.00032984	0.00013071	4.712e-05
271	1.84354	0.00032902	0.00013352	4.7e-05
272	1.85034	0.00032835	0.00013697	4.682e-05
273	1.85714	0.00032851	0.00013822	4.625e-05
274	1.86395	0.00032774	0.00014016	4.554e-05
275	1.87075	0.00032697	0.00014084	4.51e-05
276	1.87755	0.00032895	0.00014173	4.542e-05
277	1.88435	0.00032889	0.00014181	4.606e-05
278	1.89116	0.00032805	0.00014353	4.56e-05
279	1.89796	0.00032474	0.000145	4.488e-05
280	1.90476	0.00032373	0.00014621	4.43e-05
281	1.91156	0.00032325	0.00014502	4.409e-05
282	1.91837	0.00032418	0.00014464	4.42e-05
283	1.92517	0.00032359	0.00014466	4.403e-05
284	1.93197	0.00032363	0.00014628	4.407e-05
285	1.93878	0.00032382	0.00014731	4.364e-05
286	1.94558	0.00032182	0.00014633	4.295e-05
287	1.95238	0.00031906	0.00014591	4.291e-05
288	1.95918	0.00031536	0.00014514	4.259e-05
289	1.96599	0.0003141	0.00014581	4.205e-05
290	1.97279	0.00031271	0.00014469	4.122e-05
291	1.97959	0.00031452	0.00014424	4.065e-05
292	1.98639	0.00031461	0.00014323	4.061e-05
293	1.9932	0.00031342	0.00014198	3.992e-05
294	2	0.00031026	0.00014035	3.97e-05
295	2.0068	0.00030599	0.00013796	3.947e-05
296	2.01361	0.00030218	0.0001368	3.941e-05
297	2.02041	0.00029939	0.00013531	3.854e-05
298	2.02721	0.00029772	0.00013422	3.818e-05
299	2.03401	0.00029742	0.00013373	3.751e-05
300	2.04082	0.00029435	0.00013244	3.728e-05
301	2.04762	0.00029015	0.00013067	3.623e-05
302	2.05442	0.00028644	0.00012842	3.575e-05
303	2.06122	0.00028392	0.00012752	3.525e-05
304	2.06803	0.00027965	0.00012663	3.484e-05
305	2.07483	0.00027523	0.00012576	3.478e-05
306	2.08163	0.00027143	0.00012408	3.437e-05
307	2.08844	0.00026871	0.000123	3.374e-05
308	2.09524	0.00026412	0.0001213	3.265e-05
309	2.10204	0.00025926	0.00011869	3.17e-05
310	2.10884	0.00025451	0.00011694	3.121e-05
311	2.11565	0.00024891	0.00011562	3.123e-05
312	2.12245	0.00024177	0.00011549	3.074e-05
313	2.12925	0.00023707	0.00011376	3.025e-05
314	2.13605	0.00023284	0.00011308	2.95e-05
315	2.14286	0.00022863	0.00011144	2.911e-05
316	2.14966	0.00022415	0.00011226	2.883e-05
317	2.15646	0.00022019	0.00011218	2.852e-05
318	2.16327	0.00021555	0.00011285	2.862e-05
319	2.17007	0.00020831	0.00011249	2.836e-05
320	2.17687	0.00020201	0.00011231	2.795e-05
321	2.18367	0.0001958	0.00011125	2.738e-05
322	2.19048	0.00019065	0.00011072	2.712e-05
323	2.19728	0.00018447	0.00011089	2.688e-05
324	2.20408	0.00017799	0.00011168	2.664e-05
325	2.21088	0.00017218	0.00011139	2.606e-05
326	2.21769	0.00016764	0.00011104	2.577e-05
327	2.22449	0.00016329	0.00010989	2.544e-05
328	2.23129	0.00015787	0.00011037	2.523e-05
329	2.2381	0.00015265	0.00010976	2.492e-05
330	2.2449	0.00014607	0.00011036	2.458e-05
331	2.2517	0.00013978	0.0001099	2.422e-05
332	2.2585	0.00013462	0.00010958	2.368e-05
333	2.26531	0.00013055	0.00011002	2.323e-05
334	2.27211	0.00012602	0.00011038	2.29e-05
335	2.27891	0.00012109	0.00011107	2.29e-05
336	2.28571	0.0001154	0.00011103	2.271e-05
337	2.29252	0.00011028	0.00011108	2.231e-05
338	2.29932	0.00010503	0.00011029	2.2e-05
339	2.30612	9.931e-05	0.00010824	2.175e-05
340	2.31293	9.335e-05	0.00010782	2.147e-05
341	2.31973	8.939e-05	0.00010712	2.118e-05
342	2.32653	8.431e-05	0.00010714	2.091e-05
343	2.33333	7.932e-05	0.00010616	2.056e-05
344	2.34014	7.43e-05	0.00010539	2.017e-05
345	2.34694	7.089e-05	0.00010367	1.968e-05
346	2.35374	6.656e-05	0.00010232	1.965e-05
347	2.36054	6.193e-05	0.0001006	1.938e-05
348	2.36735	5.731e-05	9.918e-05	1.94e-05
349	2.37415	5.319e-05	9.681e-05	1.907e-05
350	2.38095	5.049e-05	9.44e-05	1.883e-05
351	2.38776	4.896e-05	9.164e-05	1.85e-05
352	2.39456	4.693e-05	8.826e-05	1.815e-05
353	2.40136	4.377e-05	8.712e-05	1.794e-05
354	2.40816	4.105e-05	8.431e-05	1.769e-05
355	2.41497	3.817e-05	8.162e-05	1.755e-05
356	2.42177	3.631e-05	7.686e-05	1.737e-05
357	2.42857	3.462e-05	7.402e-05	1.709e-05
358	2.43537	3.299e-05	7.146e-05	1.691e-05
359	2.44218	3.155e-05	6.895e-05	1.682e-05
360	2.44898	3.006e-05	6.51e-05	1.67e-05
361	2.45578	2.876e-05	6.205e-05	1.656e-05
362	2.46259	2.733e-05	5.803e-05	1.626e-05
363	2.46939	2.611e-05	5.49e-05	1.608e-05
364	2.47619	2.49e-05	5.046e-05	1.588e-05
365	2.48299	2.412e-05	4.715e-05	1.579e-05
366	2.4898	2.279e-05	4.394e-05	1.572e-05
367	2.4966	2.188e-05	4.175e-05	1.558e-05
368	2.5034	2.096e-05	3.931e-05	1.537e-05
369	2.5102	2.034e-05	3.729e-05	1.51e-05
370	2.51701	2.009e-05	3.536e-05	1.504e-05
371	2.52381	1.949e-05	3.381e-05	1.491e-05
372	2.53061	1.9e-05	3.199e-05	1.479e-05
373	2.53741	1.808e-05	2.994e-05	1.451e-05
374	2.54422	1.767e-05	2.835e-05	1.436e-05
375	2.55102	1.707e-05	2.68e-05	1.416e-05
376	2.55782	1.665e-05	2.564e-05	1.407e-05
377	2.56463	1.626e-05	2.516e-05	1.406e-05
378	2.57143	1.6e-05	2.411e-05	1.393e-05
379	2.57823	1.563e-05	2.315e-05	1.373e-05
380	2.58503	1.529e-05	2.173e-05	1.349e-05
381	2.59184	1.494e-05	2.115e-05	1.339e-05
382	2.59864	1.472e-05	2.076e-05	1.327e-05
383	2.60544	1.439e-05	2.021e-05	1.319e-05
384	2.61224	1.435e-05	1.961e-05	1.314e-05
385	2.61905	1.435e-05	1.893e-05	1.308e-05
386	2.62585	1.44e-05	1.838e-05	1.299e-05
387	2.63265	1.429e-05	1.807e-05	1.301e-05
388	2.63946	1.407e-05	1.759e-05	1.296e-05
389	2.64626	1.385e-05	1.71e-05	1.295e-05
390	2.65306	1.376e-05	1.651e-05	1.284e-05
391	2.65986	1.369e-05	1.623e-05	1.286e-05
392	2.66667	1.376e-05	1.602e-05	1.283e-05
393	2.67347	1.377e-05	1.588e-05	1.288e-05
394	2.68027	1.39e-05	1.566e-05	1.285e-05
395	2.68707	1.386e-05	1.544e-05	1.297e-05
396	2.69388	1.387e-05	1.522e-05	1.308e-05
397	2.70068	1.386e-05	1.497e-05	1.322e-05
398	2.70748	1.396e-05	1.495e-05	1.324e-05
399	2.71429	1.4e-05	1.494e-05	1.335e-05
400	2.72109	1.405e-05	1.485e-05	1.356e-05
401	2.72789	1.405e-05	1.48e-05	1.378e-05
402	2.73469	1.405e-05	1.461e-05	1.393e-05
403	2.7415	1.402e-05	1.451e-05	1.401e-05
404	2.7483	1.401e-05	1.434e-05	1.413e-05
405	2.7551	1.405e-05	1.431e-05	1.418e-05
406	2.7619	1.417e-05	1.426e-05	1.428e-05
407	2.76871	1.426e-05	1.422e-05	1.438e-05
408	2.77551	1.428e-05	1.42e-05	1.439e-05
409	2.78231	1.433e-05	1.422e-05	1.443e-05
410	2.78912	1.441e-05	1.416e-05	1.454e-05
411	2.79592	1.446e-05	1.41e-05	1.47e-05
412	2.80272	1.447e-05	1.403e-05	1.482e-05
413	2.80952	1.454e-05	1.397e-05	1.479e-05
414	2.81633	1.453e-05	1.386e-05	1.492e-05
415	2.82313	1.46e-05	1.38e-05	1.492e-05
416	2.82993	1.465e-05	1.377e-05	1.513e-05
417	2.83673	1.483e-05	1.381e-05	1.524e-05
418	2.84354	1.507e-05	1.373e-05	1.534e-05
419	2.85034	1.526e-05	1.368e-05	1.553e-05
420	2.85714	1.534e-05	1.355e-05	1.568e-05
421	2.86395	1.54e-05	1.345e-05	1.579e-05
422	2.87075	1.542e-05	1.325e-05	1.584e-05
423	2.87755	1.553e-05	1.314e-05	1.602e-05
424	2.88435	1.577e-05	1.314e-05	1.62e-05
425	2.89116	1.604e-05	1.312e-05	1.639e-05
426	2.89796	1.637e-05	1.308e-05	1.642e-05
427	2.90476	1.647e-05	1.299e-05	1.663e-05
428	2.91156	1.644e-05	1.284e-05	1.665e-05
429	2.91837	1.665e-05	1.287e-05	1.675e-05
430	2.92517	1.684e-05	1.279e-05	1.691e-05
431	2.93197	1.722e-05	1.286e-05	1.708e-05
432	2.93878	1.733e-05	1.259e-05	1.713e-05
433	2.94558	1.761e-05	1.266e-05	1.71e-05
434	2.95238	1.795e-05	1.253e-05	1.707e-05
435	2.95918	1.817e-05	1.257e-05	1.694e-05
436	2.96599	1.822e-05	1.248e-05	1.687e-05
437	2.97279	1.822e-05	1.247e-05	1.681e-05
438	2.97959	1.833e-05	1.247e-05	1.697e-05
439	2.98639	1.858e-05	1.245e-05	1.711e-05
440	2.9932	1.872e-05	1.246e-05	1.697e-05
441	3	1.896e-05	1.239e-05	1.671e-05
442	3.0068	1.908e-05	1.235e-05	1.631e-05
443	3.01361	1.904e-05	1.23e-05	1.617e-05
444	3.02041	1.899e-05	1.224e-05	1.582e-05
445	3.02721	1.887e-05	1.22e-05	1.565e-05
446	3.03401	1.863e-05	1.206e-05	1.5e-05
447	3.04082	1.821e-05	1.209e-05	1.472e-05
448	3.04762	1.799e-05	1.2e-05	1.421e-05
449	3.05442	1.786e-05	1.195e-05	1.41e-05
450	3.06122	1.742e-05	1.179e-05	1.395e-05
451	3.06803	1.725e-05	1.173e-05	1.381e-05
452	3.07483	1.693e-05	1.165e-05	1.347e-05
453	3.08163	1.688e-05	1.153e-05	1.314e-05
454	3.08844	1.64e-05	1.137e-05	1.286e-05
455	3.09524	1.593e-05	1.124e-05	1.266e-05
456	3.10204	1.558e-05	1.115e-05	1.233e-05
457	3.10884	1.532e-05	1.107e-05	1.207e-05
458	3.11565	1.508e-05	1.109e-05	1.18e-05
459	3.12245	1.486e-05	1.108e-05	1.152e-05
460	3.12925	1.45e-05	1.103e-05	1.117e-05
461	3.13605	1.424e-05	1.092e-05	1.102e-05
462	3.14286	1.379e-05	1.079e-05	1.074e-05
463	3.14966	1.354e-05	1.07e-05	1.064e-05
464	3.15646	1.32e-05	1.062e-05	1.04e-05
465	3.16327	1.297e-05	1.061e-05	1.03e-05
466	3.17007	1.258e-05	1.049e-05	1.017e-05
467	3.17687	1.251e-05	1.039e-05	1.009e-05
468	3.18367	1.235e-05	1.034e-05	9.93e-06
469	3.19048	1.231e-05	1.032e-05	9.73e-06
470	3.19728	1.206e-05	1.038e-05	9.61e-06
471	3.20408	1.203e-05	1.044e-05	9.77e-06
472	3.21088	1.197e-05	1.054e-05	9.79e-06
473	3.21769	1.19e-05	1.056e-05	9.69e-06
474	3.22449	1.16e-05	1.043e-05	9.44e-06
475	3.23129	1.151e-05	1.057e-05	9.5e-06
476	3.2381	1.148e-05	1.063e-05	9.68e-06
477	3.2449	1.156e-05	1.076e-05	9.94e-06
478	3.2517	1.157e-05	1.069e-05	1.019e-05
479	3.2585	1.155e-05	1.078e-05	1.035e-05
480	3.26531	1.158e-05	1.079e-05	1.06e-05
481	3.27211	1.159e-05	1.107e-05	1.08e-05
482	3.27891	1.175e-05	1.126e-05	1.108e-05
483	3.28571	1.202e-05	1.157e-05	1.124e-05
484	3.29252	1.209e-05	1.176e-05	1.155e-05
485	3.29932	1.233e-05	1.204e-05	1.195e-05
486	3.30612	1.249e-05	1.234e-05	1.242e-05
487	3.31293	1.276e-05	1.256e-05	1.263e-05
488	3.31973	1.277e-05	1.275e-05	1.273e-05
489	3.32653	1.28e-05	1.295e-05	1.291e-05
490	3.33333	1.316e-05	1.332e-05	1.315e-05
491	3.34014	1.348e-05	1.38e-05	1.367e-05
492	3.34694	1.41e-05	1.429e-05	1.427e-05
493	3.35374	1.437e-05	1.496e-05	1.544e-05
494	3.36054	1.492e-05	1.566e-05	1.604e-05
495	3.36735	1.579e-05	1.667e-05	1.734e-05
496	3.37415	1.642e-05	1.733e-05	1.821e-05
497	3.38095	1.722e-05	1.863e-05	2.024e-05
498	3.38776	1.778e-05	1.963e-05	2.393e-05
499	3.39456	2.02e-05	2.241e-05	3.625e-05
500	3.40136	2.338e-05	2.795e-05	5.893e-05

## Sheet: Fig-3c
			Chemi channel								600 nm channel
	Wild type
	mtp mutants
	apoc2 mutants

## Sheet: Fig-3d
			Untreated			Lomitapide treated

## Sheet: Fig-3f
			Wild type Clutch A			Wild type Clutch B			Wild type Clutch C								mtp mutant Clutch A			mtp mutant Clutch B			mtp mutant Clutch C							apoc2 mutant Clutch A			apoc2 mutant Clutch B			apoc2 mutant Clutch C
	1 dpf	total	1	1	1	1	1	1	1	1	1				1 dpf	total	1	1	1	1	1	1	1	1	1				1 dpf	total	1	1	1	1	1	1	1	1	1
		ZM	0.698089	0.637074	0.584956	0.693338	0.818457	0.712455	0.739766	0.821785	0.847532					ZM	0.722785	0.787412	0.821194	0.619805	0.664334	0.725723	0.542199	0.668696	0.687911					ZM	0.677069	0.766955	0.713979	0.460029	0.384577	0.44181	0.678649	0.61525	0.633212
		VLDL	0.247792	0.31344	0.324152	0.221736	0.139083	0.20662	0.217615	0.148504	0.129785					VLDL	0.121901	0.0682857	0.0759456	0.0875156	0.0717805	0.0633488	0.127575	0.0826464	0.0791842					VLDL	0.286628	0.202871	0.270062	0.498404	0.548474	0.502219	0.261733	0.269656	0.308579
		IDL	0.0526425	0.0459044	0.0758463	0.0727693	0.0404806	0.0737524	0.0371722	0.0297113	0.0198206					IDL	0.112319	0.108562	0.0986873	0.246486	0.180677	0.151782	0.274811	0.164157	0.159343					IDL	0.0344977	0.0296571	0.0157023	0.0358883	0.058103	0.0495623	0.0488922	0.100554	0.0491077
		LDL	0.00142505	0.00347436	0.0148629	0.0119404	0.00197934	0.00715828	0.00544706	0	0.00278726					LDL	0.0429948	0.0357404	0.00416563	0.0461939	0.0832086	0.0591465	0.0552753	0.0843782	0.0734623					LDL	0.00177244	0.000517337	0.000243466	0.00562868	0.00877061	0.00635564	0.0106435	0.014487	0.00904254
	2 dpf	total	1	1	1	1	1	1	1	1	1				2 dpf	total	1	1	1	1	1	1	1	1	1				2 dpf	total	1	1	1	1	1	1	1	1
		ZM	0.3263	0.208285	0.16194	0.15645	0.251486	0.265955	0.307409	0.261812	0.379131					ZM	0.243187	0.291773	0.274188	0.315009	0.456492	0.548926	0.415912	0.505391	0.44897					ZM	0.502663	0.625978	0.70033	0.807413	0.751568	0.207489	0.181304	0.192931
		VLDL	0.475135	0.589137	0.54577	0.628504	0.497876	0.501906	0.528377	0.493982	0.373433					VLDL	0.39435	0.201706	0.197308	0.199358	0.141627	0.124685	0.190915	0.156506	0.165231					VLDL	0.433547	0.303901	0.22447	0.138769	0.191637	0.599826	0.645339	0.620803
		IDL	0.18044	0.185418	0.26688	0.190358	0.228565	0.212646	0.144609	0.218525	0.216819					IDL	0.247183	0.309337	0.302469	0.381897	0.299114	0.236946	0.290987	0.25574	0.263172					IDL	0.0481575	0.0563047	0.0585507	0.033794	0.0355178	0.175184	0.151872	0.156075
		LDL	0.0180101	0.0170496	0.0253186	0.0245362	0.0219711	0.0193733	0.0194907	0.0255123	0.0304381					LDL	0.115071	0.196918	0.225597	0.103549	0.102571	0.0892238	0.101981	0.0822015	0.122411					LDL	0.01547	0.0137176	0.0164763	0.0198225	0.0210789	0.0173966	0.0213895	0.0300975
	3 dpf	total	1	1	1	1	1	1	1	1	1				3 dpf	total	1	1	1	1	1	1	1	1	1				3 dpf	total	1	1	1	1	1	1	1	1	1
		ZM	0.438094	0.432693	0.398345	0.251249	0.347505	0.328693	0.569535	0.399416	0.592085					ZM	0.247558	0.399742	0.438904	0.518571	0.601951	0.437507	0.523531	0.561975	0.61293					ZM	0.593354	0.476699	0.484852	0.639789	0.679239	0.466688	0.45399	0.574211	0.580641
		VLDL	0.385133	0.320254	0.273986	0.452052	0.359239	0.395421	0.300383	0.378205	0.262419					VLDL	0.211312	0.125452	0.0969377	0.080863	0.070297	0.0752979	0.125464	0.108848	0.119469					VLDL	0.342905	0.45172	0.467009	0.318336	0.27504	0.43613	0.459041	0.344454	0.342064
		IDL	0.152692	0.221189	0.295418	0.264403	0.264362	0.24768	0.110402	0.19976	0.126175					IDL	0.345651	0.341728	0.296199	0.202965	0.152723	0.237794	0.235189	0.149767	0.130228					IDL	0.0460441	0.0485481	0.0351101	0.0291964	0.0302905	0.0791911	0.0684044	0.0616184	0.0587178
		LDL	0.0239006	0.0257272	0.032155	0.0321298	0.0287633	0.028087	0.0195173	0.0224966	0.0191963					LDL	0.195311	0.132939	0.16781	0.197311	0.174821	0.249136	0.115596	0.179168	0.137118					LDL	0.0175864	0.0229421	0.0129387	0.012553	0.0153097	0.0178787	0.0184366	0.0195942	0.0184332
	4 dpf	total	1	1	1	1	1	1	1	1	1				4 dpf	total	1	1	1	1	1	1	1	1	1				4 dpf	total	1	1	1	1	1	1	1	1	1
		ZM	0.335592	0.17419	0.164413	0.19431	0.264498	0.177564	0.268137	0.365451	0.324798					ZM	0.436217	0.405656	0.410819	0.371528	0.422919	0.588364	0.430342	0.373429	0.618381					ZM	0.593354	0.476699	0.484852	0.639789	0.679239	0.455393	0.315284	0.458271	0.468399
		VLDL	0.231549	0.333818	0.213606	0.268558	0.242482	0.300329	0.288699	0.21753	0.223582					VLDL	0.0738802	0.046618	0.102165	0.10144	0.116781	0.0848913	0.135405	0.121037	0.0855869					VLDL	0.342905	0.45172	0.467009	0.318336	0.27504	0.374797	0.520626	0.390086	0.370128
		IDL	0.248811	0.365511	0.414387	0.338808	0.324398	0.362548	0.328596	0.3027	0.339091					IDL	0.133601	0.101968	0.126474	0.20205	0.152276	0.093831	0.20591	0.232039	0.160263					IDL	0.0460441	0.0485481	0.0351101	0.0291964	0.0302905	0.140132	0.137877	0.119518	0.125915
		LDL	0.183783	0.126253	0.207381	0.197983	0.168167	0.159355	0.114301	0.114057	0.112345					LDL	0.355988	0.445498	0.35989	0.324356	0.30743	0.232255	0.227786	0.273114	0.135539					LDL	0.0175864	0.0229421	0.0129387	0.012553	0.0153097	0.0294767	0.0260384	0.0319615	0.0353901
	5 dpf	total	1	1	1	1	1	1	1	1	1				5 dpf	total	1	1	1	1	1	1	1	1	1				5 dpf	total	1	1	1	1	1	1	1	1	1
		ZM	0.345902	0.448665	0.247487	0.274141	0.175054	0.359226	0.266892	0.50995	0.445779					ZM	0.309739	0.293463	0.412462	0.435885	0.576107	0.625728	0.366924	0.412426	0.426397					ZM	0.583136	0.588659	0.469306	0.391383	0.570171	0.480838	0.48621	0.441302	0.493189
		VLDL	0.145692	0.149926	0.114248	0.131384	0.0953915	0.204161	0.125162	0.14958	0.137068					VLDL	0.134109	0.115012	0.0418815	0.161372	0.11674	0.108233	0.119817	0.115958	0.134749					VLDL	0.346551	0.32225	0.416347	0.431462	0.308728	0.39136	0.319234	0.373705	0.335553
		IDL	0.1335	0.124678	0.232015	0.228874	0.21638	0.224095	0.27297	0.144508	0.184499					IDL	0.318338	0.309773	0.23091	0.150515	0.106785	0.0845852	0.21	0.209266	0.178974					IDL	0.0418438	0.0493239	0.0517955	0.146199	0.0957287	0.0950718	0.0782506	0.126649	0.100569
		LDL	0.374292	0.276304	0.405903	0.364955	0.512872	0.212268	0.334527	0.195408	0.232342					LDL	0.237488	0.28106	0.314197	0.248479	0.197458	0.178136	0.30192	0.261073	0.259034					LDL	0.028175	0.0394783	0.0621418	0.0306695	0.0250881	0.0323594	0.11544	0.0579478	0.0701627
	6 dpf	total	1	1	1	1	1	1	1	1	1				6 dpf	total	1	1	1	1	1	1	1	1	1				6 dpf	total	1	1	1	1	1	1	1	1	1
		ZM	0.345902	0.448665	0.247487	0.274141	0.175054	0.359226	0.266892	0.50995	0.445779					ZM	0.660606	0.737713	0.848173	0.552773	0.585617	0.553231	0.251206	0.353772	0.427667					ZM	0.298485	0.390088	0.54521	0.600568	0.62449	0.499513	0.695088	0.559771	0.577535
		VLDL	0.145692	0.149926	0.114248	0.131384	0.0953915	0.204161	0.125162	0.14958	0.137068					VLDL	0.0921004	0.0752141	0.0641825	0.133592	0.207953	0.253666	0.160308	0.164322	0.167882					VLDL	0.53627	0.542515	0.388322	0.180972	0.257731	0.3954	0.190786	0.280701	0.291153
		IDL	0.1335	0.124678	0.232015	0.228874	0.21638	0.224095	0.27297	0.144508	0.184499					IDL	0.109786	0.0791795	0.0523941	0.130894	0.0960276	0.0917386	0.259123	0.233029	0.200977					IDL	0.0287666	0.0243596	0.0233439	0.0406832	0.0448329	0.0674068	0.042027	0.053309	0.0448034
		LDL	0.374292	0.276304	0.405903	0.364955	0.512872	0.212268	0.334527	0.195408	0.232342					LDL	0.13649	0.107285	0.0349413	0.181125	0.110194	0.101365	0.327248	0.247175	0.202444					LDL	0.127806	0.0406671	0.0400375	0.17611	0.0723218	0.037302	0.0711823	0.104854	0.0847735

## Sheet: Fig-3g
				Vehicle control				Lomitapide
	T0	Clutch A	total	1	1	1	1	1	1	1	1
			ZM	0.5215	0.393161	0.344019	0.363348	0.283162	0.416655	0.25638	0.379372
			VLDL	0.361546	0.336936	0.366555	0.43881	0.52701	0.4184	0.395761	0.363952
			IDL	0.0999396	0.251972	0.272711	0.182112	0.173586	0.149652	0.332615	0.237116
			LDL	0.0169297	0.0178599	0.0166563	0.0156642	0.0161556	0.0152204	0.0151719	0.019467
		Clutch B	total	1	1	1	1	1	1	1	1
			ZM	0.336835	0.339708	0.339058	0.336633	0.293535	0.252296	0.290762	0.351236
			VLDL	0.36611	0.339951	0.342652	0.382836	0.371889	0.339316	0.410876	0.409471
			IDL	0.275618	0.300995	0.296122	0.261675	0.313619	0.379176	0.278812	0.216803
			LDL	0.0213518	0.0192831	0.0220833	0.0187867	0.0208779	0.0291378	0.0194613	0.0223934
		Clutch C	total	1	1	1	1	1	1	1	1
			ZM	0.581318	0.452153	0.402625	0.269579	0.352413	0.301429	0.418849	0.495592
			VLDL	0.305922	0.286609	0.33138	0.2927	0.20472	0.341916	0.240427	0.21177
			IDL	0.0946377	0.239493	0.243419	0.406892	0.401009	0.324888	0.310793	0.263783
			LDL	0.018018	0.0216754	0.0225123	0.0307714	0.0417816	0.0317048	0.029848	0.0287496
	T6	Clutch A	total	1	1	1	1	1	1	1	1
			ZM	0.731046	0.562812	0.43208	0.472336	0.458016	0.401277	0.307203	0.509157
			VLDL	0.144578	0.187541	0.146272	0.204595	0.167317	0.280576	0.209317	0.222236
			IDL	0.083457	0.162627	0.265785	0.252392	0.261963	0.262048	0.353547	0.203021
			LDL	0.0407316	0.0867858	0.155443	0.070444	0.112357	0.0558977	0.129654	0.0654226
		Clutch B	total	1	1	1	1	1	1	1	1
			ZM	0.528266	0.44017	0.406658	0.398191	0.40435	0.275919	0.411053	0.431973
			VLDL	0.1685	0.147999	0.13072	0.159923	0.208523	0.145609	0.154752	0.137001
			IDL	0.206207	0.274615	0.283441	0.301187	0.281899	0.342286	0.309003	0.27527
			LDL	0.0964385	0.136523	0.178072	0.140145	0.104669	0.235241	0.124739	0.155079
		Clutch C	total	1	1	1	1	1	1	1	1
			ZM	0.556492	0.549489	0.491797	0.413689	0.388059	0.427767	0.50678	0.47214
			VLDL	0.190674	0.21453	0.186759	0.150935	0.161941	0.156542	0.144171	0.13335
			IDL	0.186167	0.18838	0.261865	0.296951	0.325992	0.315045	0.28013	0.288335
			LDL	0.0663944	0.0474019	0.0593368	0.138054	0.123585	0.100218	0.0685678	0.105718
	T12	Clutch A	total	1	1	1	1	1	1	1	1
			ZM	0.479482	0.358005	0.340393	0.282981	0.191407	0.17448	0.156679	0.327289
			VLDL	0.284886	0.290294	0.323797	0.322315	0.388181	0.287158	0.259419	0.386585
			IDL	0.208234	0.324731	0.310974	0.36031	0.385472	0.475458	0.531368	0.259932
			LDL	0.0272734	0.0268903	0.0247452	0.0343035	0.0348357	0.0627901	0.0524295	0.0260646
		Clutch B	total	1	1	1	1	1	1	1	1
			ZM	0.368187	0.443214	0.507699	0.487005	0.322188	0.382795	0.395687	0.438023
			VLDL	0.265317	0.198408	0.188045	0.245962	0.251094	0.20487	0.213853	0.218837
			IDL	0.32407	0.317557	0.269742	0.237639	0.379579	0.370183	0.344051	0.302573
			LDL	0.0423229	0.0407278	0.0344254	0.0293201	0.0470346	0.0420423	0.0462814	0.0403877
		Clutch C	total	1	1	1	1	1	1	1	1
			ZM	0.654573	0.544709	0.582919	0.527295	0.423811	0.39727	0.374154	0.45139
			VLDL	0.14961	0.17857	0.19767	0.158132	0.131794	0.119621	0.119232	0.147742
			IDL	0.152826	0.215434	0.166063	0.238958	0.323631	0.330458	0.297846	0.264904
			LDL	0.0428883	0.0611929	0.053227	0.0755056	0.120619	0.152512	0.208611	0.135793
	T24	Clutch A	total	1	1	1	1	1	1	1	1
			ZM	0.337271	0.388676	0.335692	0.377683	0.168879	0.189775	0.206379	0.241908
			VLDL	0.28812	0.348329	0.356977	0.280832	0.137133	0.113324	0.103599	0.205252
			IDL	0.346428	0.243902	0.289047	0.312098	0.555649	0.571842	0.495172	0.51058
			LDL	0.0280814	0.0190096	0.018214	0.0293088	0.138204	0.124908	0.194709	0.0420775
		Clutch B	total	1	1	1	1	1	1	1	1
			ZM	0.322038	0.413861	0.26177	0.235847	0.122443	0.122765	0.145671	0.174596
			VLDL	0.26417	0.253066	0.243189	0.272401	0.0870562	0.0717448	0.104084	0.120071
			IDL	0.331905	0.274825	0.388128	0.33665	0.267186	0.238188	0.434321	0.417383
			LDL	0.0817664	0.0581094	0.106787	0.154972	0.523111	0.56712	0.315736	0.28773
		Clutch C	total	1	1	1	1	1	1	1	1
			ZM	0.471978	0.523757	0.505964	0.533898	0.237035	0.267704	0.307554	0.376884
			VLDL	0.164858	0.172198	0.151234	0.14627	0.0558979	0.0592897	0.0616784	0.0752961
			IDL	0.2462	0.243787	0.274001	0.239373	0.201398	0.200435	0.1652	0.165037
			LDL	0.116862	0.0601627	0.0686934	0.0803565	0.50548	0.472342	0.465329	0.382463
	T36	Clutch A	total	1	1	1	1	1	1	1	1
			ZM	0.730102	0.75411	0.632587	0.442367	0.442367	0.279181	0.41946	0.443113
			VLDL	0.171816	0.158576	0.194057	0.185647	0.185647	0.0525402	0.0698237	0.0549715
			IDL	0.0800512	0.0703838	0.156681	0.355579	0.355579	0.631834	0.473688	0.472074
			LDL	0.0179065	0.0168349	0.0165798	0.0163188	0.0163188	0.0363183	0.0368693	0.0296637
		Clutch B	total	1	1	1	1	1	1	1	1
			ZM	0.554266	0.552867	0.56322	0.384202	0.22536	0.201008	0.222255	0.341273
			VLDL	0.200807	0.208108	0.249848	0.216679	0.103396	0.0847969	0.08973	0.144174
			IDL	0.224222	0.225613	0.169399	0.370261	0.485958	0.489135	0.488569	0.399994
			LDL	0.0204401	0.013319	0.0173676	0.0286417	0.185069	0.224805	0.199226	0.11434
		Clutch C	total	1	1	1	1	1	1	1	1
			ZM	0.591936	0.556464	0.451634	0.629044	0.306975	0.343924	0.42309	0.489597
			VLDL	0.161223	0.163664	0.140177	0.154147	0.101406	0.0859363	0.0960455	0.0696032
			IDL	0.223897	0.254284	0.381568	0.195204	0.336992	0.310218	0.291512	0.283616
			LDL	0.0228352	0.025487	0.0265313	0.0214809	0.254392	0.259683	0.189019	0.156747
	T48	Clutch A	total	1	1	1	1	1	1	1	1
			ZM	0.483163	0.455213	0.34085	0.274989	0.188909	0.157847	0.147333	0.152651
			VLDL	0.130944	0.136469	0.191537	0.248074	0.066204	0.0447205	0.0374995	0.0399906
			IDL	0.307114	0.313693	0.35842	0.415314	0.278525	0.28352	0.273464	0.258816
			LDL	0.0782269	0.0936885	0.1079	0.0611135	0.466066	0.513407	0.541456	0.548361
		Clutch B	total	1	1	1	1	1	1	1	1
			ZM	0.150865	0.163547	0.147488	0.136567	0.298044	0.290834	0.339761	0.373689
			VLDL	0.187984	0.221902	0.208811	0.210256	0.0893108	0.0944737	0.0960702	0.0861374
			IDL	0.468308	0.469197	0.538101	0.561537	0.314297	0.319679	0.324642	0.268448
			LDL	0.1921	0.144302	0.104996	0.0910908	0.297994	0.294513	0.239233	0.271466
		Clutch C	total	1	1	1	1	1	1	1	1
			ZM	0.370762	0.389595	0.339895	0.33443	0.338878	0.353046	0.370295	0.419828
			VLDL	0.108921	0.118344	0.155524	0.136155	0.0742967	0.0625913	0.0649362	0.0611183
			IDL	0.284889	0.282648	0.358326	0.34506	0.195251	0.184677	0.161727	0.153307
			LDL	0.235174	0.209194	0.146054	0.184105	0.391136	0.39929	0.402561	0.365266

## Sheet: Fig-3h
				Clutch A			Clutch B			Clutch C
		T0	total	1	1	1	1	1	1	1	1	1
			ZM	0.608708	0.592745	0.510516	0.378021	0.37123	0.629416	0.527865	0.359039	0.628989
			VLDL	0.183438	0.197479	0.176262	0.26997	0.289884	0.160018	0.225628	0.376522	0.162232
			IDL	0.0869551	0.106008	0.211255	0.267914	0.181852	0.13218	0.140903	0.177297	0.141181
			LDL	0.117941	0.102007	0.100812	0.0833876	0.152428	0.0775616	0.104481	0.0864101	0.0669446
		T12	total	1	1	1	1	1	1	1	1	1
			ZM	0.533496	0.580978	0.626357	0.433739	0.510224	0.561379	0.629859	0.59493	0.525324
			VLDL	0.33113	0.213505	0.173115	0.268481	0.291034	0.190128	0.174859	0.206873	0.280131
			IDL	0.100357	0.124315	0.142353	0.232557	0.14205	0.182866	0.143962	0.137736	0.133435
			LDL	0.0346918	0.0807171	0.0578307	0.0648031	0.0563626	0.0652497	0.0509559	0.0602287	0.0608342
		T24	total	1	1	1	1	1	1	1	1	1
			ZM	0.518923	0.299398	0.434089	0.435217	0.647817	0.675176	0.480472	0.61671	0.717238
			VLDL	0.223569	0.284329	0.284721	0.22336	0.149679	0.128377	0.212892	0.141736	0.141889
			IDL	0.163951	0.309599	0.198564	0.229101	0.120284	0.131495	0.235219	0.170331	0.104322
			LDL	0.0929013	0.106081	0.0822584	0.111632	0.081547	0.0644815	0.0711435	0.0709537	0.0361779
		36	total	1	1	1	1	1	1	1	1	1
			ZM	0.199193	0.306499	0.183395	0.225881	0.213138	0.326011	0.386275	0.34113	0.548744
			VLDL	0.113699	0.163576	0.121509	0.186969	0.236576	0.328243	0.216342	0.135297	0.178172
			IDL	0.269073	0.320503	0.494958	0.487503	0.478094	0.284798	0.340063	0.453595	0.188485
			LDL	0.41754	0.208804	0.19977	0.0990891	0.0715419	0.0596776	0.0569782	0.0696054	0.0840361
		T48	total	1	1	1	1	1	1	1	1	1
			ZM	0.412725	0.487297	0.440104	0.509958	0.436584	0.615663	0.543028	0.422683	0.464089
			VLDL	0.131306	0.11989	0.112508	0.14559	0.142499	0.127351	0.148625	0.111348	0.0996253
			IDL	0.167868	0.161609	0.150577	0.200476	0.23675	0.183229	0.124363	0.186942	0.147199
			LDL	0.287743	0.230868	0.296421	0.143783	0.183949	0.0735316	0.183624	0.27869	0.288797
		T54	total	1	1	1	1	1	1	1	1	1
			ZM	0.733943	0.694012	0.697728	0.683419	0.653168	0.651921	0.694306	0.742346	0.727779
			VLDL	0.0631447	0.0602744	0.0687817	0.0971355	0.0796278	0.0753108	0.0694829	0.0880765	0.0713436
			IDL	0.0788957	0.085309	0.112531	0.113303	0.144948	0.15757	0.0855417	0.0712854	0.0816646
			LDL	0.123747	0.160026	0.120757	0.105668	0.121999	0.11501	0.150327	0.0979819	0.118962
		T60	total	1	1	1	1	1	1	1	1	1
			ZM	0.685935	0.559661	0.497965	0.696136	0.697254	0.749917	0.779929	0.716453	0.718983
			VLDL	0.0906647	0.114169	0.122403	0.0967451	0.0923048	0.0934259	0.109604	0.0966449	0.0903786
			IDL	0.142184	0.183279	0.207965	0.13346	0.127185	0.103569	0.0744441	0.11351	0.109837
			LDL	0.0810432	0.142696	0.171393	0.0735091	0.0830481	0.0528415	0.0358617	0.0732407	0.0806045
		T72	total	1	1	1	1	1	1	1	1	1
			ZM	0.73031	0.79729	0.83925	0.791909	0.663548	0.749139	0.764149	0.728036	0.830455
			VLDL	0.0980502	0.0572209	0.0597853	0.0647837	0.0917514	0.0802573	0.0688953	0.0811102	0.0611209
			IDL	0.0951654	0.0769163	0.0595605	0.0773691	0.15393	0.108932	0.106088	0.115236	0.0691363
			LDL	0.0758213	0.0683646	0.0411759	0.0656418	0.0905152	0.0614154	0.0606021	0.0754126	0.0391263
		T84	total	1	1	1	1	1	1	1	1	1
			ZM	0.861003	0.903402	0.828668	0.908232	0.897157	0.883329	0.83729	0.889539	0.90709
			VLDL	0.0703035	0.0408201	0.0627796	0.050239	0.0482614	0.0496203	0.0674453	0.0440554	0.0440465
			IDL	0.0438021	0.0362202	0.0740309	0.0273832	0.0342219	0.043016	0.0673665	0.0409202	0.0290008
			LDL	0.024768	0.0194747	0.0344275	0.014069	0.0202735	0.023928	0.0277919	0.0253732	0.0197215
		T96	total	1	1	1	1	1	1	1	1	1
			ZM	0.85714	0.833042	0.769054	0.859518	0.818786	0.816074	0.814419	0.845965	0.886187
			VLDL	0.0940216	0.0821965	0.13449	0.0411977	0.0560205	0.0868187	0.0775815	0.0819487	0.0380434
			IDL	0.027613	0.0476755	0.0560691	0.0478237	0.0575402	0.0628882	0.060022	0.0456106	0.0377331
			LDL	0.0210867	0.0369667	0.0402618	0.051289	0.0674677	0.0340685	0.0478201	0.0263361	0.0379225
		T120	total	1	1	1	1	1	1	1	1	1
			ZM	0.78905	0.62034	0.658016	0.655479	0.802681	0.860303	0.615942	0.821763	0.863842
			VLDL	0.132188	0.21476	0.196785	0.178665	0.0907311	0.0813946	0.203751	0.103144	0.0429211
			IDL	0.0464096	0.132444	0.109266	0.122508	0.0697338	0.0362426	0.137371	0.0483446	0.0536231
			LDL	0.0321695	0.032314	0.0357475	0.0429556	0.0365623	0.0219111	0.0425556	0.0265782	0.0394655

## Sheet: Fig-4b
	Fraction:	1	2	3	4	5	6	7	8	9	10
WT		25974.6	126703	318843	1.23124e+06	1.927e+06	1.98772e+06	2.11314e+06	3.01987e+06	3.66009e+06	4235325
		16486.6	111940	258907	975032	1.54622e+06	1.46186e+06	1.67974e+06	2211481	2981700	3.73652e+06
		8374.47	51946.1	154139	743488	1.41434e+06	1.61144e+06	1.75432e+06	2395219	3274178	4080912
		6086.36	54280	190547	730632	1.3596e+06	1.34216e+06	1.39994e+06	2.03644e+06	2787434	3.21662e+06
MTP		48026	222837	856877	1.27859e+06	572333	274012	178239	123328	101354	126580
		32884.9	167875	700578	960032	384006	177792	113749	81165.6	73671.1	85622.5
		11960.7	86352.4	567519	1.01987e+06	442055	187538	117302	73876.1	60558.2	57887.1
		13240.3	110746	709019	1.08595e+06	386944	166676	107006	79677.9	89188	123977
APOC2		41094.9	227110	261328	479497	645786	766537	1.01125e+06	1408417	4.74819e+06	5.45387e+06
		27484.5	159117	212543	421187	570954	725840	907840	1.22157e+06	3.71259e+06	5.57978e+06
		17242.6	122555	331131	537518	545056	688672	695325	889508	2.41569e+06	4679421
		24097.5	135936	493266	749474	673658	710531	824694	949485	3016748	3.93003e+06

[truncated: 45 more sheets: Fig-4c, Fig-4d, Fig-4e, Fig-4g, Fig-5a, Fig-5b, Fig-5c, Fig-5d, Fig-5e, Fig-5f, Fig-5g-WT, Fig-5g-mtp, Fig-5g-apoc2, Fig-5h, Fig-5i, Fig-6a, Fig-6b, Fig-6c, Fig-6d, Fig-6e …]
